# Supplementary material for: Overexpression of the maize transcription factor ZmVQ52 accelerates leaf senescence in Arabidopsis
Source: PLoS One. 2019 Aug 30;14(8):e0221949. doi: 10.1371/journal.pone.0221949 (PMC6716648; doi:10.1371/journal.pone.0221949)
Supplement: S1 Table — (XLS) [file pone.0221949.s001.xls]

## Sheet: Sheet1
S1 Table Primer sequences for vector construction and qRT-PCR analysis
Name	Forward Primer	Reverse Primer
VQ52	TCTAGAATGGGGGAGTACAACGGCGG	GGATCCTCAAGACGCGTGCATTTCACC
sVQ52	GGATCCATGGGGGAGTACAACGGCGG	TCTAGAAGACGCGTGCATTTCACC
PI-VQ52	GCCAGTGGAGGTGGGTCAGGATCCATGGGGGAGTACAACGGCGGCG	TCCTAGGGCGCGCCCCATGGATCC TCAAGACGCGTGCATTTCACCA
PI-WRKY20	ATGGGGTCCCTACGTAGTCACGTGATGGCCGATTCGCCAAACCCTA	ACCAGAACCTCCGGACGTCACGTGTGGACCCATCACTAAGTTACCA
PI-WRKY36	ATGGGGTCCCTACGTAGTCACGTGATGGAGAATTATCACATGCTCT	ACCAGAACCTCCGGACGTCACGTGGTGAAACATGTTGTGGCTACTA
PI-WRKY50	ATGGGGTCCCTACGTAGTCACGTGATGGCGCTATCGTCCCGCAGCT	ACCAGAACCTCCGGACGTCACGTGATGGCCTGGCTGATGCATCCCG
PI-WRKY71	ATGGGGTCCCTACGTAGTCACGTGATGTCTTCTGGAGGAGGAGACC	ACCAGAACCTCCGGACGTCACGTGCGGGTTATTGGGCATTGTGGAA
