# Supplementary material for: Overexpression of the maize transcription factor ZmVQ52 accelerates leaf senescence in Arabidopsis
Source: PLoS One. 2019 Aug 30;14(8):e0221949. doi: 10.1371/journal.pone.0221949 (PMC6716648; doi:10.1371/journal.pone.0221949)
Supplement: S2 Table — (XLS) [file pone.0221949.s002.xls]

## Sheet: Sheet1
S2 Table primers sequences for qRT-PCR analysis
Name	Forward Primer	Reverse Primer
qVQ52	CGGCAAGCCTGCTTCCTGTG	CGACTTCACCAAGGCACAAGAGG
WRKY53	CGGAAGTCCGAGAAGTGAAG	TCTGACCACTTTGGTAACATCTTT
ORE1	GTGGGTATGAAGAAAACTTTGG	TTCGTTCTTAGCTGTTTGGGG
GLK2	GGTCACATCGGAAACATCTACT	TCTTCCCTCCTCCTCCTACTC
CCA1	CAGCTCCAATATAACCGATCCAT	CAATTCGACCCTCGTCAGACA
SAG12	AATGATGAGCAAGCACTGATG	CGTAGTGCACTCTCCAGTGAA
SAG13	AGGAAAACTCAACATCCTCGTC	GCTGACTCGAGATTTGTAGCC
PDF1.2a	GTTCTCTTTGCTGCTTTCGAC	GCAAACCCCTGACCATGT
PDF1.2b	TTGTTCTCTTTGCAGCTTTTGA	ACTTGGCTTCTCGCACAACT
PR1	GAACACGTGCAATGGAGTTT	GGTTCCACCATTGTTACACCT
PR2	CTCGACGTTCCCAGTTCAGAT	TCAAGCCCTGCTCCAGAAAC
AT2G23950	TGTTGCTGGGAACCCTTTGA	GCGAAGCATCGTTAACCGTC
RCA	TCGAGATTCGCACAGAGCAA	AAGGACAGCGTGGTGAGTTC
COR15B	AGGAGCAAAGCAGAGTGGTG	ATCGAGGATGTTGCCGTCAC
LHCB2.4	ATGGGCAATGTTGGGAGCTT	AGGACCACCTCCGATTCTGT
AT5G45630	GGGTACAAGACGGCATGAGA	GACGGCTCAAGTCTCTTCCT
RUP2	GCTGTTTGTTGCGTCGAGTT	CAGCTTCAAACAACCGTCCG
CCA1	CCCACACAGTTGCAGGAGAT	GCCAGATTCGGAGGTGAGTT
WRKY22	CCCGTAAACAAGTGGAGCGA	TTCCGGCGAGAGAATTACGG
AtActin2	TGTGCCAATCTACGAGGGTTT	TTTCCCGCTCTGCTGTTGT
ZmActin3	TCACCCTGTGCTGCTGACCG	GAACCGTGTGGCTCACACCA
